# Supplementary material for: The Pro-Tumorigenic Role of Chemotherapy-Induced Extracellular HSP70 from Breast Cancer Cells via Intratumoral Macrophages
Source: Cancers (Basel). 2023 Mar 22;15(6):1903. doi: 10.3390/cancers15061903 (PMC10047178; doi:10.3390/cancers15061903)
Supplement: Supplementary file 1 [file cancers-15-01903-s001.zip]

Archive with 3 entries (3 files):
- Supplementary Figure.pdf
- Supplementary materials-original images.pdf
- Supplementary Table.pdf
